# Supplementary material for: Enhancer decommissioning by MLL4 ablation elicits dsRNA-interferon signaling and GSDMD-mediated pyroptosis to potentiate anti-tumor immunity
Source: Nat Commun. 2022 Nov 2;13:6578. doi: 10.1038/s41467-022-34253-1 (PMC9630274; doi:10.1038/s41467-022-34253-1)
Supplement: Supplementary file 4 — Supplementary Data 1 [file 41467_2022_34253_MOESM4_ESM.xlsx]

## Sheet: primers
DNA oligo sequence，related to methods
shRNA sequence
Target genes	Sequences
Setd1a-sh1	GCGGAACTACAAGCTCATAGT
Setd1a-sh7	CTAGCTACCCAGCATATTATG
Setd1b-sh1	GCCCAAATTCAAGATCGATGA
Setd1b-sh3	GGTAGTGCTCAAGGAACTTAA
Mll1-sh6	CTAAATCTGGCATCATGTATT
Mll1-sh9	AAGCACTTATGACGAGGCTAT
Mll2-sh2	GGCTATGAAGACAATGACTATG
Mll2-sh3	GGAGAACTCTGATTGAGAAAG
Mll3-sh1	GCATGTATTGTAAACACTTAG
Mll3-sh3	GGAGAGGACTACAAATGAAGT
Mll4-sh6	GGAGTTAAAGGCACCTGATGT
Mll4-sh7	AAAGAGACCTTCACAATTACC
Mda5-sh1	CCACAGAATCAGACACAAGTT
Mda5-sh2	CCTACAAATCAACGACACGAT
Rig1-sh1	ACTGGAACAGGTCGTTTATAA
Rig1-sh2	CCACAGTTGATCCAAATGATA
Gsdmd-sh1	CCAACTGCTTATTGGCTCTAA
Gsdmd-sh2	GCCTCCATGAATGTGTGTATA
Dnmt1-sh1	TATATGAAGACCTGATCAATA
Dnmt1-sh2	CTATCGCATCGGTCGGATAAA
Dnmt3a-sh1	CCAGATGTTCTTTGCCAATAA
Dnmt3a-sh2	GCAGACCAACATCGAATCCAT
MLL4-sh1	CATCTACATGTTCCGAATAAA
MLL4-sh5	CTGTTGTATAGTTGGACTATG
CRISPR gRNA sequences
Target genes	Sequences	Target location
Mll3 sg1	CATATGCTGTAGGAACCGTA	intron 6
Mll3 sg2	TTGGGACAGGTACGAAAATA	intron 9
Mll4 sg1	GGTATAATCAATCCGTCCTT	intron 15
Mll4 sg2	TGGGGATGGACAGCCCGACG	exon 22
Genotyping primers
Mll3-GT-P1	ACCCTGGCCCATAATCAATG
Mll3-GT-P2	AGAATTTGGATCTGGTGAAGTGT
Mll3-GT-P3	CTGCTAGTGATGCCGTGTTG
Mll3-GT-P4	ATCATCCCCATCACCAGTGT
Mll4-GT-P1	CACCGAGCACACTTCAACTC
Mll4-GT-P2	TCAGTCCGTTGTGTAAATGCA
Mll4-GT-P3	CGAAGTGCTAGTGGAGACCA
Mll4-GT-P4	CTTCATTGGCCTGCTGTCTC
RT-qPCR primer sequences
Primer labels	Sequences
Actb-F	CCCTAAGGCCAACCGTGAAA
Actb-R	CGGAGTCCATCACAATGCCT
Setd1a-F	GGCAACATCATTCATGCCCA
Setd1a-R	GCACCAGAACCCTGGAACTT
Setd1b-F	GGATGAAGGCATCGGTAGCA
Setd1b-R	GATCACCTTGGCGTAGCAGT
Mll1-F	AGAAGTCAGAGTGCGAAGCC
Mll1-R	TCCGGTCAGAGCCACTTCTA
Mll2-F	TGTTTGAGTCCCAGTGGCAT
Mll2-R	GATCTCAAAGCGCAGGTGTG
Mll3-F	GCTCCAACCGGAGGATACAG
Mll3-R	ACACGGAATCTTGTGCTGGT
Mll4-F	GAGAACAATGGACGGCCTGA
Mll4-R	GTCTCAGCATGTCGGCTTCT
Tlr3-F	GTGAGATACAACGTAGCTGACTG
Tlr3-R	TCCTGCATCCAAGATAGCAAGT
Mda5-F	CTACGCACTTTCCCAGTGGAT
Mda5-R	TGTTCAGTCTGAGTCATGGGC
Rig1-F	AAGAGCCAGAGTGTCAGAATCT
Rig1-R	AGCTCCAGTTGGTAATTTCTTGG
B2m-F	GACCGGCCTGTATGCTATCC
B2m-R	TTTCAATGTGAGGCGGGTGG
Isg15-F	GGTGTCCGTGACTAACTCCAT
Isg15-R	TGGAAAGGGTAAGACCGTCCT
Mx1-F	GACCATAGGGGTCTTGACCAA
Mx1-R	AGACTTGCTCTTTCTGAAAAGCC
Oasl1-F	GACAGTGGAGCAGTTCCTGAG
Oasl1-R	ACCAGCTCCACGTCTGTAGT
Mx2-F	CCTATTCACCAGGCTCCGAAA
Mx2-R	TCTCGTCCACGGTACTGCTT
H2-D1-F	AGCATTACAAGGCCTACCTG
H2-D1-R	AGCACCTCAGGGTGACTTC
H2-K1-F	AGAGACTCAGGGCCTACCTG
H2-K1-R	TGCTGTGATGGGTCACATGG
H2-T22-F	AAAGGGAAGGAGAGGCTGCT
H2-T22-R	CCAACACCTCAGGGTGACAT
Cxcl1-F	CACTGCACCCAAACCGAAG
Cxcl1-R	TGAACCAAGGGAGCTTCAGGG
Cxcl9-F	CCGAGGCACGATCCACTACA
Cxcl9-R	AGGCAGGTTTGATCTCCGTT
Cxcl10-F	TGCTGGGTCTGAGTGGGACT
Cxcl10-R	GATAGGCTCGCAGGGATGATT
Ccl25-F	CTGGATGCCGGTTGTCCAT
Ccl25-R	CCTAGCATGCCGGAGAACAT
Ago2-F	CGGGAGAACAATCAAACTACAGG
Ago2-R	GACCATGTGCTCCACAATTTCC
Casp1-F	TTGCTTTCTGCTCTTCAACAC
Casp1-R	TCCTCCAAGTCACAAGACCA
Casp11-F	CCGAATATGGAGGCTGGACC
Casp11-R	CGTGTGCGGTTGTTTCTCTC
Casp7-F	TTCTTCCAGCGAAGACGGAG
Casp7-R	TGCGGTACAGATAAGTGGGC
Gsdme-F	TTATTTCTTCGCTGTGCTGCTTG
Gsdme-R	CGATGCCAAACCTCTCTGTGT
Casp3-F	AGAAGATACCGGTGGAGGCT
Casp3-R	CCACGACCCGTCCTTTGAAT
Apaf1-F	CAGCGGAGGCTCACAGTATT
Apaf1-R	CTGAGGTAGTATGCCCAGCG
Mlkl-F	TCTGTGGACGGTAGGAGTCT
Mlkl-R	ACACCTTCTTGTCCGTGGATT
Ripk1-F	GGCCATAGAAGGCATGTGCT
Ripk1-R	GCCACACCAAGATCGGCTAT
Dnmt1-F	GGACACGAGACATACTGTTGAA
Dnmt1-R	CTTCCGACTCTTCCTTGGGT
Dnmt3a-F	CTGCAGGAGAGGGCAAAGAA
Dnmt3a-R	AAGGTGAGTCTTGGCATGGG
Tet2-F	CAAGAAGCTTGCACCCGATG
Tet2-R	GGCCTTCCTTCAGACCCAAA
Cd274-F	GCTCCAAAGGACTTGTACGTG
Cd274-R	TGATCTGAAGGGCAGCATTTC
HLA-B-F	GCAGTTGTGGTCATCGGAG
HLA-B-R	AAGCTGTGAGAGACACATCAGA
HLA-A-F	TGGAGTGGCTCCGCAGATA
HLA-A-R	GATCTCCGCAGGGTAGAAGC
HLA-C-F	AGACACAGAAGTACAAGCGCC
HLA-C-R	CATCCTCTGGAGGGTGTGAGA
B2M-F	GAGTATGCCTGCCGTGTGAA
B2M-R	TGCGGCATCTTCAAACCTCC
CD274-F	CCTACTGGCATTTGCTGAACG
CD274-R	AGACAATTAGTGCAGCCAGGT
DNMT1-F	TGGAAAGAGACAGCTTAACAGA
DNMT1-R	CAGGTAGCCCTCCTCGGATA
DNMT3A-F	GGTTTACCCACCTGTCCCAG
DNMT3A-R	TCCACCTGAATGCCCAAGTC
AGO2-F	CCATCCGTGAGGCCTGTATC
AGO2-R	CGTGCCTGCTGGAATGTTTC
MX1-F	AGCCCTGCAGAGAGAGAAGA
MX1-R	GTGTGATGAGCTCGCTGGTA
ISG15-F	GTACAGGAGCTTGTGCCGTG
ISG15-R	ACACCTGGAATTCGTTGCCC
STAT1-F	TTGTGGTGGAAAGACAGCCC
STAT1-R	TCTCATTCACATCTCTCAACTTCAC
IRF1-F	GAGACCCTGGCTAGAGATGC
IRF1-R	TGTTGATGTCCCAGCCATGC
RIG1-F	GTGAACTGTGGATTGTAGAGAAAG
RIG1-R	CACTTCTGAAGGTGGACATGAA
MLL4-F	CTGCCACTCATGATCAACCC
MLL4-R	GCCTGTGAAGGTGCTCTGAT
BSP Primers
Primer labels	Sequences
Gsdmd-BSP-outer primer-F	GGGAGGTAGAGGTAGGTGGA
Gsdmd-BSP-outer primer-R	CCAAACCAAACTTATCCCAC
Gsdmd-BSP-inner primer-F	GAGGAGGAGGAGGTTAGGGTAG
Gsdmd-BSP-inner primer-R	AAACAAACATCCAAACCATAA
Casp1-BSP-F	GTTAGGGAAGTAAGTAGTTTGATAG
Casp1-BSP-R	TATTAATTCCTTTCCAACAAAA
Casp11-BSP-F	GGAGTTTTGAAGAATAGAGAAAATGTAAA
Casp11-BSP-R	ACTCAAAACTACATATATCTCAACATATCC
CHIP-qPCR-Primer
Gsdmd-F	GGGCTGAAGCTTTACGGTTT
Gsdmd-R	GGAGGGGTCTATTGTCTGCT
Casp11-F	CGCCTCCCTATGCTAAGGAAA
Casp11-R	AGCCTCAGTTCTTTCGCACC
Casp1-F	AAGAAACATGCGCACACAGC
Casp1-R	ACACCGCAGAGCTACTGAAA
Hemgn-F	TGTCTGCTCCTATCCGTTGC
Hemgn-R	CCCATGATTGAACAAGACAGGC

## Sheet: antibodies
Antibodies	source	IDENTIFIER	Dilutions
CD45.2, PE (clone 104)	Biolegend	Cat#109808	1/100
CD3, PerCP/Cyanine5.5 (clone 17A2)	Biolegend	Cat#100218	1/100
CD4, FITC (clone RM4-5)	Biolegend	Cat#100510	1/100
CD8b.2, APC (clone 53-5.8)	Biolegend	Cat#140410	1/100
CD69, PE (clone H1.2F3)	eBioscience	Cat#12-0691-82	1/100
CD25, eFluor450 (clone PC61.5)	eBioscience	Cat#48-0251-82	1/100
CD274(PD-L1), PE (clone MIH5)	eBioscience	Cat#12-5982-82	1/100
MHC Class I (H-2Db), APC (clone 28-14-8)	eBioscience	Cat#17-5999-82	1/100
OVA257-264 (SIINFEKL) peptide bound to H-2Kb, APC (clone 25-D1.16)	eBioscience	Cat#17-5743-82	1/100
IFN-γ, PE-eFluor® 610 (clone XMG1.2)	eBioscience	Cat#61-7311-82	1/100
GranzymeB, eFluor450 (clone NGZB)	eBioscience	Cat#48-8898-82	1/100
Ki67, BV510 (clone B56)	BD	Cat#563462	1/100
Rabbit polyclonal SETD1A	(Wang et al., 2017, Genes Dev)	N/A	1/1000
Rabbit polyclonal SETD1B	(Wang et al., 2017, Genes Dev)	N/A	1/1000
Rabbit monoclonal MLL1	CST	14197S	1/1000
Rabbit polyclonal MLL2	(Hu et al., 2017, Mol Cell)	N/A	1/1000
Rabbit monoclonal MLL3	CST	53641S	1/1000
Rabbit polyclonal MLL4	(Hu et al., 2013, Mol Cell Biol)	N/A	1/1000
Rabbit polyclonal anti-HA	sigma	Cat#H6908	1/1000
mouse monoclonal anti-Flag	sigma	Cat#F3165	1/5000
Rabbit monoclonal anti-beta Tubulin	Santa Cruz	Cat#sc-46264	1/5000
Rabbit monoclonal anti-HMGB1	Abcam	Cat#ab77302	1/5000
Rabbit monoclonal anti-Gsdmd	Abcam	Cat#ab219800	1/5000
Rabbit Polyclonal anti-Gsdmd	Abconal	Cat#A18281	1/1000
Rabbit Polyclonal anti-AGO2	Abconal	Cat#A19709	1/1000
Rabbit monoclonal anti-DNMT3a	CST	Cat#3598	1/1000
Rabbit monoclonal anti-DNMT1	CST	Cat#5032	1/1000
Rabbit Polyclonal anti-TET2	Abconal	Cat#A1526	1/1000
Rabbit polyclonal anti-H3K27ac	Abcam	Cat# ab4729	1/1000
Rabbit polyclonal anti-H3K4me1	(Hu et al., 2013a)	N/A	1/1000
Rabbit polyclonal anti-H3K4me3	(Hu et al., 2013a)	N/A	1/1000
InVivo Mab anti-mouse PD-1,CD279 (clone 29F.1A12)	BioXcell	Cat#BE0273
Anti-dsRNA monoclonal antibody J2	SCICONS	Cat#SCI-10010200	1/5000
Alexa Fluor 488 goat anti-mouse IgG	Invitrogen	Cat#A11001	1/2000
Bacterial and Virus Strains
Stabl3 competent E.coli	Thermo Fisher Scientific	Cat#C737303
DH5α competent E.coli	Thermo Fisher Scientific	Cat#18263012
Reagent
DNase I (RNase-free)	Sigma	Cat#AMPD1
Collagenase IV	Sigma	Cat#17104019
Lipofectamine 2000	Thermo Fisher Scientific	Cat#11668027
Polybrene	Sigma-Aldrich	Cat#H9268
Puromycin	sangon Biotech	Cat#A610593
Percoll	Solarbio	Cat#P8370
TRIzol	Thermo Fisher Scientific	Cat#15596026
ShortCut RNase III	New England BioLabs	Cat#E6146
Proteinase K	sangon Biotech	Cat#A520454
Saponin	sangon Biotech	Cat#8047-15-2
Protein A/G PLUS-Agarose	Santa Cruz	Cat#sc-2003
Recombinant Murine IL-2	PEPROTECH	Cat#212-12
CFSE	eBioscience	Cat#65-0850
Disulfiram	MCE	Cat#97-77-8
Decitabine	Selleck	Cat#2353-33-5
Calcein-AM	Thermo Fisher Scientific	Cat#C1430
SYBR Green Master Mix	Vazyme	Cat#Q511-02
Recombinant DNA
pLKO.1	Addgene	Cat#10878
PX459	Addgene	Cat#48139
pMD2.G	Addgene	Cat#12259
psPAX2	Addgene	Cat#12260
pSin-Flag-OVA	This study	N/A
pSin-Flag-Dnmt3a	This study	N/A
pSin-Flag-Dnmt1	This study	N/A
pSin-HA-Gsdmd	This study	N/A
pSin-HA-Gsdmd D276A	This study	N/A
pSin-HA-Ago2	This study	N/A
Critical Commercial Assays
EpiTect Bisulfite Kit	Qiagen	Cat#59104
CD8+ T cell Isolation Kit	STEMCELL	Cat#19858
LDH Release Assay	Abcam	Cat#ab65393
Cell Apoptosis Kits	Thermo Fisher Scientific	Cat#A13242
Qubit dsDNA HS Assay Kit	Thermo Fisher Scientific	Cat#Q32851
VAHTS Total RNA seq (H/M/R) Library Prep Kit	Vazyme	Cat#NR603-01
VAHTS Universal DNA Library Prep Kit for Illumina V3	Vazyme	ND607-01
Deposited Data
RNA-seq Data	This study	GSE192714
CHIP-seq Data	This study	GSE192714
Experimental Models: Cell Lines
B16-F10 melanoma	A gift from Haidong Tang	N/A
MC38	A gift from Haidong Tang	N/A
LLC (Lewis lung carcinoma)	ATCC	CRL-1642
293T	ATCC	CRL-1573
A375	ATCC	CRL-1619
SK-MEL-28	ATCC	HTB-72
DLD-1	ATCC	CCL-221
H1299	ATCC	CRL-5803
B16 Mll4KO#16	This study	N/A
B16 Mll4KO#25	This study	N/A
B16 Mll3KO#30	This study	N/A
B16 Mll3KO#40	This study	N/A
B16-OVA	This study	N/A
MC38-OVA	This study	N/A
LLC-OVA	This study	N/A
Experimental Models: Organisms/Strains
Mouse: C57BL/6J	The Jackson Laboratory	JAX: 000664
Mouse: BALB/c Nude	The Jackson Laboratory	JAX: 000711
Mouse:B6/JGpt-Rag1em1Cd/Gpt (Rag1KO)	GemPharmatech	T004753
Mouse C57BL/6J-Tg[TcraTcrb]1100Mjb/J (OT-I TCR transgenic mice)	A gift from Jie Yang	N/A
Software
CRISPR design	Broad Institute	http://crispr.mit.edu
ImageJ	NIH	https://imagej.nih.gov/ij/
GraphPad Prism 6	GraphPad Software	https://www.graphpad.com
