# Supplementary material for: Enhancer decommissioning by MLL4 ablation elicits dsRNA-interferon signaling and GSDMD-mediated pyroptosis to potentiate anti-tumor immunity
Source: Nat Commun. 2022 Nov 2;13:6578. doi: 10.1038/s41467-022-34253-1 (PMC9630274; doi:10.1038/s41467-022-34253-1)
Supplement: Supplementary file 6 — Source Data [file 41467_2022_34253_MOESM6_ESM.xlsx]

## Sheet: Fig 1b
Figure 1b
		LDH release(%)				Unpaired t test,two-tailed p value
	NC	5.88694	-3.93762	-1.94932
	shGFP	23.3138	15.8285	23.7817
	Setd1a-sh1	25.653	15.1267	25.5361
	Setd1a-sh7	25.8869	19.3372	25.4191
	Setd1b-sh1	33.1384	26.5887	28.577
	Setd1b-sh3	26.9396	37.4659	35.9454
	Mll1-sh6	24.9513	18.4016	16.8811
	Mll1-sh9	21.3255	22.3782	25.8869
	Mll2-sh2	23.5478	18.8694	18.5185
	Mll2-sh3	23.4308	18.5185	18.5185
	Mll3-sh1	45.5361	44.6004	39.8051		0.002	Compared to shGFP
	Mll3-sh3	57.232	56.2963	43.3138		0.0038	Compared to shGFP
	Mll4-sh6	60.9747	53.6062	60.2729		0.0004	Compared to shGFP
	Mll4-sh7	69.9805	62.0273	66.0039		0.0002	Compared to shGFP

## Sheet: Fig 1c
Figure 1c
		LDH release(%)				Unpaired t test,two-tailed p value
	NC	-1.99728	-2.95052	-4.85701
	sgVector	11.212	10.2587	18.0209
	Mll3KO#30	59.1466	67.0449	76.7136		0.0006	Compared to sgVector
	Mll3KO#40	65.0023	56.8316	75.6241		0.0009	Compared to sgVector
	Mll4KO#16	79.4371	66.9088	73.4453		0.0002	Compared to sgVector
	Mll4KO#25	79.1648	67.9982	84.2034		0.0003	Compared to sgVector

## Sheet: Fig 1d
Figure 1d		% of tumor cells
		Annexin V+				PI+				Annexin V+ PI+					Unpaired t test,two-tailed p value
	sgVector	1.97	1.87	1.89	1.69	3.16	3.27	0.81	0.79	8.63	8.1	7.23	6.79
	Mll3KO#30	0.57	0.66	3.2	3.14	1.45	1.73	1	0.86	27.1	26.7	23.2	23.1		<0.0001	Compared to sgVector
	Mll3KO#40	0.83	1.01	4.06	3.94	1.29	1.48	0.77	0.52	26.1	26.2	21.8	22.2		<0.0001	Compared to sgVector
	Mll4KO#16	0.33	0.34	3.67	3.32	1.59	1.68	1.35	1.29	32.1	32.5	27.3	27.7		<0.0001	Compared to sgVector
	Mll4KO#25	0.42	0.45	4.38	4.37	0.92	1.1	0.77	0.96	31.9	31.7	26.9	26.7		<0.0001	Compared to sgVector

## Sheet: Fig 1e
Figure 1e		% of CD8+ T cells
		Annexin V+			PI+			Annexin V+ PI+					Unpaired t test,two-tailed p value
	sgVector	7.41	12	4.28	3.85	2.45	7.56	27.5	29.2	24
	Mll3KO#30	7.85	12	4.49	1.73	1.16	3.15	9.5	10.7	8.6			0.0005	Compared to sgVector
	Mll3KO#40	7.71	12.3	4.23	1.61	1.28	2.99	9.55	10.5	8.72			0.0004	Compared to sgVector
	Mll4KO#16	9.66	16.7	4.65	1.78	1.23	3.2	6.59	7.42	5.4			0.0002	Compared to sgVector
	Mll4KO#25	9.46	16.3	4.39	1.61	0.84	2.9	6.49	7.63	5.48			0.0002	Compared to sgVector

## Sheet: Fig 1f
Figure 1f
		Proliferating cells (%)				Unpaired t test,two-tailed p value
	sgVector	25.2	29	23.4
	Mll3KO#30	49.7	53.6	48		0.0005	Compared to sgVector
	Mll3KO#40	50.4	54	48.6		0.0004	Compared to sgVector
	Mll4KO#16	65.9	70.9	63.2		0.0001	Compared to sgVector
	Mll4KO#25	66	71.1	63		0.0001	Compared to sgVector

## Sheet: Fig 1g
Figure 1g		% of CD8+ T cells
		CD25+			CD69+CD25+			CD69+				Unpaired t test,two-tailed p value
	sgVector	2.35	3.31	1.45	1.63	1.73	1.63	4.72	5.07	9.04
	Mll3KO#30	4.63	4.18	2.66	3.69	3.45	3.78	13.1	14.1	17.9		0.0122	Compared to sgVector
	Mll3KO#40	4.34	4.02	2.44	3.97	4.19	3.94	13.4	12.5	18.5		0.0215	Compared to sgVector
	Mll4KO#16	2.08	2.06	1	4.26	4.17	3.62	19.9	19.5	25.2		0.0027	Compared to sgVector
	Mll4KO#25	4.62	3.97	2.44	5.62	6.21	6.03	21.9	20.6	25.7		0.0013	Compared to sgVector

## Sheet: Fig 1h
Figure 1h
		GzmB+ in CD8+ T cells(%)		Unpaired t test,two-tailed p value
	sgVector	7.55
		8.84
		9.38
	Mll3KO#30	12.9
		15.5
		16.5		0.0135	Compared to sgVector
	Mll3KO#40	13
		15.4
		16.3		0.0101	Compared to sgVector
	Mll4KO#16	12.9
		15.3
		16.4		0.0123	Compared to sgVector
	Mll4KO#25	13.2
		15.7
		16.4		0.0088	Compared to sgVector
		IFNr+ in CD8+ T cells(%)
	sgVector	8.72
		9.12
		11.2
	Mll3KO#30	15.5
		16.8
		21.2		0.027	Compared to sgVector
	Mll3KO#40	16.4
		17.6
		21.6		0.0161	Compared to sgVector
	Mll4KO#16	16
		16.9
		20.9		0.0167	Compared to sgVector
	Mll4KO#25	16.7
		17.7
		21.7		0.0138	Compared to sgVector

## Sheet: Fig 2a
Figure 2a		Tumor volum(mm3)
	Days	sgVector										Mll4KO#25										Mll3KO#30										DKO
	6	7.2288	0.70785	15.8956	2.32585	13.3172	0.86241	1.76327	0.69489	6.1664	0.9438	3.44333	0	2.15055	1.04742	1.95804	2.55117	7.17409	2.90689	1.57279	2.26935	9.60135	3.79595	8.23043	1.86197	11.5871	2.77862	25.7124	3.50218	0	0	6.90313	0.60403	0.5	0.5	0.70787	0.42713	0	0	0	0
	8	50.921	27.0045	17.1143	5.66911	28.5021	6.73313	8.89585	3.41486	9.48038	3.28131	2.9949	1.14607	11.1652	13.385	21.2693	16.7259	17.2975	4.43364	6.96206	12.1293	24.3533	9.40896	20.5814	1.88435	51.2915	7.71321	63.9975	43.7947	46.3948	4.80827	4.28839	1.61413	6.91638	6.98596	6.93829	14.5379	2.31087	2.523	1.77608	20.6373
	10	34.0403	140.544	114.585	32.9025	80.3022	101.309	105.183	83.9223	60.5495	129.375	31.3737	21.6594	4.42368	44.836	16.34	8.52	5.74219	0.5	19.5915	0.5	78.7565	29.4777	33.8623	19.8225	81.7452	27.3227	0.5	24.7798	37.3326	28.1682	16.1855	16.3091	17.3415	20.738	29.8795	1.54556	20.1222	6.83891	12.3512	3.91988
	11	79.7569	220.03	102.699	58.8294	109.052	74.9609	85.2462	133.34	100.632	104.937	49.4384	44.3127	63.2878	9.25635	45.5792	42.109	0.5	12.4091	4.88327	7.26469	67.6128	24.044	48.1341	115.15	90.7446	27.8332	5.53779	23.5418	25.8435	24.4152	23.1183	16.9249	58.8715	23.5061	14.6629	36.0146	21.4383	17.865	27.6632	16.1638
	12	431.157	82.858	279.398	167.092	102.073	201.257	156.819	258.565	154.75	147.46	41.9904	85.2149	72.2578	69.9331	9.83875	40.536	0.5	16.5304	26.171	70.4428	33.3234	119.719	87.8046	168.286	114.041	71.0337	60.7323	4.97966	42.1913	32.8073	53.4893	47.9875	90.8764	40.6868	42.3951	18.5562	29.67	43.4017	33.3143	11.8353
	14	632.541	241.897	351.15	248.445	280.465	382.191	406.782	324.942	329.092	346.544	43.2468	154.071	88.6063	150.066	139.485	61.4154	82.5501	21.889	0.5	30.78	260.445	72.6968	151.337	274.178	139.338	121.329	193.321	80.9843	10.0589	91.7147	174.511	78.3123	59.94	63.5847	60.642	26.9045	76.7092	62.7739	64.5375	40.4672
	15	589.526	352.047	557.677	315.002	400.198	465.4	413.509	475.699	377.093	502.595	221.293	123.506	11.7786	108.677	74.0269	67.1012	57.0736	0.5	46.1794	61.506	195.2	157.49	501.477	266.678	495.771	59.0021	295.193	299.093	133.99	148.869	133.668	207.509	74.4916	150.815	102.731	101.806	117.343	194.639	118.752	28.2706
	16	623.743	641.557	844.535	452.845	447.543	1005.32	639.6	474.69	574.746	809.922	63.7174	196.338	249.715	202.44	234.06	70.7163	157.728	267.769	91.5235	80.7719	133.581	233.431	351.138	618.46	463.736	132.086	85.2116	296.942	142.433	694.664	182.197	62.7172	203.866	119.719	319.095	104.902	116.329	81.6972	89.3696	163.979
	Day 16		Unpaired t test,two-tailed p value
	Mll4KO#25 vs sgVector		4.9214e-06
	Mll3KO#30 vs sgVector		0.00150303
	DKO vs sgVector		3.65603e-06

## Sheet: Fig 2b
Figure 2b
	tumor weight(g)
	sgVector	Mll4KO#25	Mll3KO#30	DKO
	1.98	1.68	1.84	1.73
	2.2	1.54	1.26	0.69
	2.5	1.05	1.54	1.39
	1.78	0.84	1.33	1.45
	1.5	0.51	0.43	1.52
	2.3	0.8	1.18	1.01
	1.49	1.7	1.08	1.08
	1.21	1.23	1.09	0.73
	2.01	0.98	1.45	1.34
	2.11	0.16		0.9
			Unpaired t test,two-tailed p value
	Mll4KO#25 vs sgVector		0.0005
	Mll3KO#30 vs sgVector		0.0021
	DKO vs sgVector		0.0005

## Sheet: Fig 2c
Figure 2c
	Days	sgVector	Mll3KO#30	Mll4KO#25	DKO
	18	1				The value is "1" when the mouse died at the specified time
	20	1				The value is "0" when no mouse died at the specified time
	20	1
	21	1
	21	1
	21	0
	22	1
	22	1
	22	1
	22	1
	20		1
	25		1
	25		1
	29		1
	30		1
	31		1
	32		1
	40		0
	41		1
	25			0
	25			0
	30			1
	31			1
	31			1
	32			1
	40			0
	40			0
	41			1
	45			0
	25				1
	30				1
	32				1
	35				0
	36				1
	40				1
	40				0
	41				0
	41				0
	45				0

[truncated: 90 more sheets: Fig 2e, Fig 2f, Fig 2g, Fig 2h, Fig 2i, Fig 2j, Fig 2k, Fig 2l, Fig 2m, Fig 3f, Fig 3g, Fig 3i, Fig 3j, Fig 3l, Fig 3t, Fig 3u, Fig 3v, Fig 4b, Fig 4c, Fig 4g …]
